# Supplementary material for: Metabolic Responses of the Microalga Neochloris oleoabundans to Extracellular Self- and Nonself-DNA
Source: Int J Mol Sci. 2023 Sep 16;24(18):14172. doi: 10.3390/ijms241814172 (PMC10531809; doi:10.3390/ijms241814172)
Supplement: Supplementary file 1 [file ijms-24-14172-s001.zip]

Archive with 1 entries (1 files):
- ijms-2529882-supplementary.pdf
